# Supplementary material for: The collection-based inventory and spatial analysis of Hieracium s.str. (Asteraceae) in Finland
Source: Biodivers Data J. 2025 Jul 9;13:e154676. doi: 10.3897/BDJ.13.e154676 (PMC12268276; doi:10.3897/BDJ.13.e154676)
Supplement: Supplementary material 1 — Province-level occurrence dataset of Hieracium species in Finland [file bdj-13-e154676-s001.csv]

species name	genus name	species epithet	authors	taxonomic group	Al/A	Ab/V	N/U	Ka/EK	St	Ta/EH	Sa/ES	Kl/LK	Oa/EP	Tb/PH	Sb/PS	Kb/PK	Om/KP	Ok/Kn	Obo/OP	Obu/PeP	Ks	Lkk/KiL	Lks/SoL	Le/EnL	Li/InL	native status
Hieracium acidodontum	Hieracium	acidodontum	Dahlst. ex Johanss.	acidodontum		1	1			1			1	1		1	1	1								native
Hieracium acidotum	Hieracium	acidotum	Dahlst.	acidotum		1	1			1	1															native
Hieracium acuescens	Hieracium	acuescens	Norrl.	acuescens																				1		native
Hieracium alpinum	Hieracium	alpinum	L.	alpinum																	1	3	3	3	3	native
Hieracium altipes	Hieracium	altipes	(Zahn) Dahlst.	altipes	2																					native
Hieracium angustum	Hieracium	angustum	Lindeb.	angustum													2						1			native
Hieracium aquilonium	Hieracium	aquilonium	(Elfstr.) Norrl.	aquilonium																				1		native
Hieracium archaeum	Hieracium	archaeum	Norrl.	archaeum	1																					native
Hieracium argenteum	Hieracium	argenteum	(Fr.) Fr.	argenteum		3	3		1				1													native
Hieracium avae	Hieracium	avae	Dahlst. ex Johanss.	avae	2	1																				native
Hieracium brennerianum	Hieracium	brennerianum	Norrl.	brennerianum															2		1					native
Hieracium caesiiflorum	Hieracium	caesiiflorum	Almq. ex Norrl.	caesiiflorum	2	2	3	2	2	3	2	1	2	2	3	2	1	1		2	2	2		2	1	native
Hieracium caesiomurorum	Hieracium	caesiomurorum	Lindeb.	caesiomurorum	2	2	2		2	2	1		2	2	1		1									native
Hieracium caesitium	Hieracium	caesitium	(Norrl.) Brenner	caesitium	2	2	2	2	2	3	2		1	2	2	1		1	1		2		1			native
Hieracium caesium	Hieracium	caesium	(Fr.) Fr.	caesium	3	3	3	2	2	2	2	1	2	3	2	2		3	2		2					native
Hieracium caespiticola	Hieracium	caespiticola	Norrl.	caespiticola							1		1	2	2	1	1	2	1	1	1					native
Hieracium canipes	Hieracium	canipes	(Almq. ex Stenstr.) Dahlst.	canipes	2																					native
Hieracium capnostylum	Hieracium	capnostylum	Dahlst.	capnostylum																				2		native
Hieracium chlorellum	Hieracium	chlorellum	Norrl.	chlorellum	1	2	2	2		2	2	1			2	2									1	native
Hieracium chloromaurum	Hieracium	chloromaurum	Johanss.	chloromaurum		1	2	2	1	2			2	2	2	2	1	1			1					native
Hieracium ciliatiflorum	Hieracium	ciliatiflorum	Pugsley	ciliatiflorum	2																					native
Hieracium condylodes	Hieracium	condylodes	Brenner	condylodes																2	2	2	2	1		native
Hieracium coniops	Hieracium	coniops	Norrl.	coniops		1	1			2	1		1	2	2	2	1	2	1	1	1	1	1	1		native
Hieracium constringens	Hieracium	constringens	Norrl.	constringens	1																					native
Hieracium cornigerum	Hieracium	cornigerum	Norrl. & H. Lindb.	cornigerum					1	1			1	2	1	1	1									native
Hieracium coronarium	Hieracium	coronarium	Brenner	coronarium	2	3	2	2	2	2	2	1	2	2	2	2	1	1	1		1					native
Hieracium corrasum	Hieracium	corrasum	Norrl.	corrasum																				1		native
Hieracium corynellum	Hieracium	corynellum	Norrl.	corynellum																				1		native
Hieracium crepidioides	Hieracium	crepidioides	Brenner	crepidioides																2		2	1	2		native
Hieracium crinellum	Hieracium	crinellum	Omang	crinellum						1																native
Hieracium crispulum	Hieracium	crispulum	Norrl.	crispulum		1	1	2		1	2		1													native
Hieracium crocatum	Hieracium	crocatum	Fr.	crocatum														1		2	2	2	1			native
Hieracium cruentiferum	Hieracium	cruentiferum	Norrl. & H.Lindb.	cruentiferum							1		1	1	2		2	2	2	1			1			native
Hieracium cuspidifolium	Hieracium	cuspidifolium	Brenner	cuspidifolium		1	2										1									native
Hieracium cyathodes	Hieracium	cyathodes	Norrl.	cyathodes																				1		native
Hieracium delineatum	Hieracium	delineatum	Norrl.	delineatum					2	1				1												native
Hieracium diaphanoides	Hieracium	diaphanoides	Lindeb.	diaphanoides	3	3	3	3	2	3	2		2	2	2	2	1	1								native
Hieracium diminuens	Hieracium	diminuens	(Norrl.) Norrl.	diminuens										1	2	2		1		1	2	1	1	1	2	native
Hieracium dispansiforme	Hieracium	dispansiforme	Norrl.	dispansiforme		1	1	2	2	2			1	1	2	1		1		1						native
Hieracium distractum	Hieracium	distractum	Norrl.	distractum		2	3	3	2	3	1			1	1	1				1	1					native
Hieracium dolabratum	Hieracium	dolabratum	(Norrl.) Norrl.	dolabratum														1		2	2	2	1	2	1	native
Hieracium expallidiforme	Hieracium	expallidiforme	(Dahlst. ex Stenstr.) Dahlst.	expallidiforme	3																					native
Hieracium fenno-orbicans	Hieracium	fenno-orbicans	Norrl.	fenno-orbicans		1	2	2	1	2		1	1	2	2	2			2	2	2					native
Hieracium firmiramum	Hieracium	firmiramum	Hyl.	firmiramum		1	1																			introduced
Hieracium floccimarginatum	Hieracium	floccimarginatum	Brenner	floccimarginatum		1	2																			native
Hieracium fraudans	Hieracium	fraudans	Norrl.	fraudans																		2	1	2	1	native
Hieracium fuliginosum	Hieracium	fuliginosum	(Laest.) Andersson	fuliginosum																		2		2	2	native
Hieracium fulvescens	Hieracium	fulvescens	Norrl.	fulvescens		1	2	2	2	2	1		2	2	2	1	2		1							native
Hieracium geminatum	Hieracium	geminatum	Norrl.	geminatum														2				2		2		native
Hieracium glandulosissimum	Hieracium	glandulosissimum	(Dahlst.) Brenner	glandulosissimum	1																					native
Hieracium godbyense	Hieracium	godbyense	(Norrl.) Norrl.	godbyense	2																					native
Hieracium grandidens	Hieracium	grandidens	Dahlst.	grandidens			1				1															introduced
Hieracium griseellum	Hieracium	griseellum	Brenner	griseellum	2	1	1			1	1															native
Hieracium hjeltii	Hieracium	hjeltii	Norrl.	hjeltii		2	2	2	2	2	1		2	2	2	1	1									native
Hieracium hyalinellum	Hieracium	hyalinellum	Brenner	hyalinellum		2	1			1																native
Hieracium improvisum	Hieracium	improvisum	Norrl.	improvisum		2	2		1	1			1	1	1											native
Hieracium impunctatum	Hieracium	impunctatum	Norrl.	impunctatum			1		1				1													native
Hieracium incurrens	Hieracium	incurrens	Saelan ex Norrl.	incurrens		2	3	2	2	3	2		3	2	3	2	2	3	1	1	1	1				native
Hieracium integratum	Hieracium	integratum	(Dahlst. ex Stenstr.) Dahlst.	integratum	2																					native
Hieracium internatum	Hieracium	internatum	Brenner	internatum	1	2							1													native
Hieracium karelorum	Hieracium	karelorum	(Norrl.) Norrl.	karelorum							2	2			1	1										native
Hieracium kuusamoënse	Hieracium	kuusamoënse	Vain.	kuusamoënse														1		2	2	2	2	2	2	native
Hieracium lacerifolium	Hieracium	lacerifolium	(Almq. ex Stenstr.) Dahlst.	lacerifolium	3																					native
Hieracium laeticolor	Hieracium	laeticolor	(Almq.) Lönnr.	laeticolor		2	3	1	2	3	2		2	2	3	2	2	2		2	1					native
Hieracium lapponicum	Hieracium	lapponicum	Fr.	lapponicum																2	1	3	1	2	3	native
Hieracium laterale	Hieracium	laterale	(Norrl.) Brenner	laterale																1		1		1	1	native
Hieracium lateriflorum	Hieracium	lateriflorum	Norrl.	lateriflorum	1	2	3	1	3	3	1		3	1	1	1	1			1						native
Hieracium lepistoides	Hieracium	lepistoides	(Johanss. ex Dahlst.) Brenner	lepistoides		2	2	2	2	3	1		1	2	3	1	1			1	2					native
Hieracium lignyotum	Hieracium	lignyotum	Norrl.	lignyotum																				2	2	native
Hieracium linifolium	Hieracium	linifolium	Saelan ex Lindeb.	linifolium		1	2						1													native
Hieracium lissolepium	Hieracium	lissolepium	Roffey	lissolepium	1	1	1										1									native
Hieracium livescentiforme	Hieracium	livescentiforme	Schljakov	livescentiforme																				1		native
Hieracium longimanum	Hieracium	longimanum	(Norrl.) Dahlst.	longimanum	3	1	1																			native
Hieracium lucens	Hieracium	lucens	Norrl.	lucens		1	2		2	1	1		2	2	1		2	1	1	1	1					native
Hieracium lyratifolium	Hieracium	lyratifolium	Norrl.	lyratifolium						1			2		2	2		2		2	1			2		native
Hieracium mallaënse	Hieracium	mallaënse	Norrl.	mallaënse																				1		native
Hieracium megavulgatum	Hieracium	megavulgatum	T.Tyler	megavulgatum	3	2	3	1	1	2	1			1	1	1		1								native
Hieracium meticeps	Hieracium	meticeps	(Almq. ex Dahlst.) Dahlst.	meticeps	3																					native
Hieracium microplacerum	Hieracium	microplacerum	Norrl.	microplacerum																	1					native
Hieracium morulum	Hieracium	morulum	(Dahlst.) Dahlst.	morulum											1	1					2			1		native
Hieracium multifrons	Hieracium	multifrons	Brenner	multifrons		1	2		1	2																native
Hieracium muonioënse	Hieracium	muonioënse	Norrl.	muonioënse																		1				native
Hieracium neoserratifrons	Hieracium	neoserratifrons	T.Tyler	neoserratifrons	3																					native
Hieracium niviferum	Hieracium	niviferum	Norrl.	niviferum											1	1		1								native
Hieracium norvegicum	Hieracium	norvegicum	Fr.	norvegicum		1	2		1																	native
Hieracium obatrescens	Hieracium	obatrescens	(Dahlst.) Dahlst.	obatrescens	2	2																				native
Hieracium orbicans	Hieracium	orbicans	(Almq. ex Stenstr.) Dahlst.	orbicans	3																					native
Hieracium orbolense	Hieracium	orbolense	(Stenstr.) Dahlst.	orbolense	2	1																				native
Hieracium oistophyllum	Hieracium	oistophyllum	Pugsley	oistophyllum	2	3	3	2	2	3	2			2	2											native
Hieracium panaeolum	Hieracium	panaeolum	Dahlst.	panaeolum	1																					native
Hieracium parceciliatum	Hieracium	parceciliatum	Norrl.	parceciliatum										2	3						1					native
Hieracium patale	Hieracium	patale	Norrl.	patale	2																					native
Hieracium pellucidum	Hieracium	pellucidum	Laest.	pellucidum	3	2	3		2	2	1		2	2	3	2	1	2		1	1		1	1		native
Hieracium penduliforme	Hieracium	penduliforme	(Dahlst.) Johanss.	penduliforme			1			2	1		1	2	2		1				1					native
Hieracium pendulum	Hieracium	pendulum	(Dahlst.) Dahlst.	pendulum																	1	2	2	2		native
Hieracium philanthrax	Hieracium	philanthrax	(Stenstr.) Dahlst.	philanthrax	3	3	3	3		2					2			1						1		native
Hieracium plumbeum	Hieracium	plumbeum	Blytt & Fr.	plumbeum	1	3	3	1	2	2	1		2		1					1	1					native
Hieracium porrigens	Hieracium	porrigens	Almq. ex Elfstr.	porrigens	1																					native
Hieracium praetenerum	Hieracium	praetenerum	(Almq. ex Dahlst.) Dahlst.	praetenerum	3	3	3	2	1	3	2			1	1			1		1	1			2	1	native
Hieracium progrediens	Hieracium	progrediens	Norrl.	progrediens										1	1	2										native
Hieracium prolixum	Hieracium	prolixum	Norrl.	prolixum	3																					native
Hieracium pruiniferum	Hieracium	pruiniferum	(Norrl.) Norrl.	pruiniferum				1			2	1			2	3										native
Hieracium psepharum	Hieracium	psepharum	(Dahlst.) Sam.	psepharum	3	2	1			2																native
Hieracium pseudohypochnoodes	Hieracium	pseudohypochnoodes	Schljakov	pseudohypochnoodes											1											native
Hieracium pseudopellucidum	Hieracium	pseudopellucidum	Brenner	pseudopellucidum						1						1		1			2					native
Hieracium rasile	Hieracium	rasile	Norrl.	rasile									1	1	2		2	2	2	2	1		1			native
Hieracium ravidum	Hieracium	ravidum	Brenner	ravidum	1	3	3	3	3	3	2	2	2	2	3	2		2	2	1						native
Hieracium resupinatum	Hieracium	resupinatum	(Almq. ex Stenstr.) Dahlst.	resupinatum	1	2			1																	native
Hieracium rufescens	Hieracium	rufescens	(Fr.) Dahlst.	rufescens	3	1	1		1																	native
Hieracium savo-karelicum	Hieracium	savo-karelicum	Norrl.	savo-karelicum										1	2	2										native
Hieracium savonicum	Hieracium	savonicum	Norrl.	savonicum									1	1	2			1								native
Hieracium saxifragum	Hieracium	saxifragum	Fr.	saxifragum	3	2	2		1																	native
Hieracium semicurvatum	Hieracium	semicurvatum	Norrl.	semicurvatum																		1		2		native
Hieracium silenii	Hieracium	silenii	(Norrl.) Norrl.	silenii		1	3	2	1	2	2		1	2	2	1		2								native
Hieracium spilodes	Hieracium	spilodes	Norrl.	spilodes																				2		native
Hieracium stenolepis	Hieracium	stenolepis	Lindeb.	stenolepis		1																				native
Hieracium subaquilonium	Hieracium	subaquilonium	(Norrl.) Norrl.	subaquilonium																				2	1	native
Hieracium subarctoum	Hieracium	subarctoum	Norrl.	subarctoum									1		1	1	1	2	1	2	2	2	2	2	2	native
Hieracium subaureum	Hieracium	subaureum	H.Lindb. ex Norrl.	subaureum											1											native
Hieracium subcrassum	Hieracium	subcrassum	(Almq. ex Dahlst.) Brenner	subcrassum	2																					native
Hieracium subholophyllum	Hieracium	subholophyllum	Brenner	subholophyllum		2	2			2																native
Hieracium subobatrescens	Hieracium	subobatrescens	Brenner	subobatrescens		1	2																			native
Hieracium subonosmoides	Hieracium	subonosmoides	Brenner	subonosmoides		2	2		1	1																native
Hieracium subpellucidum	Hieracium	subpellucidum	Norrl.	subpellucidum		1	2	1	2	2	1		3	3	3	2	3	3	2	2	2	1	1	1		native
Hieracium subrigidum	Hieracium	subrigidum	(Almq. ex Stenstr.) Dahlst.	subrigidum	2		1		2		1		1													native
Hieracium subsimile	Hieracium	subsimile	Norrl.	subsimile	3		1																			native
Hieracium subumbellatum	Hieracium	subumbellatum	(Norrl.) Brenner	subumbellatum							1		1		2		1	2		1						native
Hieracium succedaneum	Hieracium	succedaneum	Brenner	succedaneum														2	1							native
Hieracium teligerum	Hieracium	teligerum	Norrl.	teligerum																		2		1		native
Hieracium tenebrescens	Hieracium	tenebrescens	Norrl.	tenebrescens		2	2			2																native
Hieracium tersiflorum	Hieracium	tersiflorum	Norrl.	tersiflorum																1						native
Hieracium triangulare	Hieracium	triangulare	(Almq.) Norrl.	triangulare	1	2	2	1	1	2			2													native
Hieracium turbidum	Hieracium	turbidum	Norrl.	turbidum																	1					native
Hieracium umbellatum	Hieracium	umbellatum	L.	umbellatum	3	3	3	3	3	3	3	3	3	3	3	3	3	3	3	3	3	2	2	2	2	native
Hieracium umbricola	Hieracium	umbricola	Saelan ex Norrl.	umbricola	2	2	3	2	2	2	1		2													native
Hieracium vulgatum	Hieracium	vulgatum	Fr.	vulgatum	3	3	3	3	3	3	3	3	2	2	3	3		1	1							native
Hieracium wainioi	Hieracium	wainioi	Norrl.	wainioi																1			1			native
